# Supplementary material for: Flavouring Tunisian Extra Virgin Olive Oil (EVOO) with Cloves: Quality Indices, Stability, and Consumers’ Purchase Survey
Source: Foods. 2025 Jun 16;14(12):2114. doi: 10.3390/foods14122114 (PMC12192215; doi:10.3390/foods14122114)
Supplement: Supplementary file 1 [file foods-14-02114-s001.zip]

Archive with 1 entries (1 files):
- foods-3629017-supplementary.pdf
